# Supplementary material for: The PINK1—Parkin mitophagy signalling pathway is not functional in peripheral blood mononuclear cells
Source: PLoS One. 2021 Nov 11;16(11):e0259903. doi: 10.1371/journal.pone.0259903 (PMC8584748; doi:10.1371/journal.pone.0259903)
Supplement: S1 File — (XLSX) [file pone.0259903.s006.xlsx]

## Sheet: Sheet1
	Figure 4A
	Jurkat	Fib C1	Fib C2	SH-SY5Y	PBMC C5	PBMC C6	PBMC C7	PBMC C8	PBMC C9
n1	0.86	10.52	8.4	17.24	0.32	0.9	2.8	0.34	1.79
n2	1.08	14.48	9.92	12.29		2.96	0.62	0.93	0.3
n3	1.06	10.46	12.28	8.27		0.52	2.51	2.66
Mean	1	11.82	10.2	12.6	0.32	1.46	1.97667	1.31	1.045
SEM	0.0702377	1.33011	1.12878	2.59405		0.75798	0.68348	0.696156	0.745
	Figure 4B
	Jurkat	Fibroblasts	PBMC	SH-SY5Y
	0.59	0.48	0.72	22.3
	0.83	0.77	0.74	24.71
	1.58	0.31	1.02	22.23
			0.51
			0.95
			0.28
			0.54
			0.35
			0.24
mean	1	0.52	0.594444	23.08
SEM	0.298161	0.134288	0.0941941	0.81525
	Figure 5A
	Jurkat	Fib C1	Fib C2	SH-SY5Y	PBMC C5	PBMC C6	PBMC C7	PBMC C8	PBMC C9
n1	1.01	35.216	34.47	1.195	0.009	0.027	0.044	0.042	0.016
n2	1.054	34.689	31.974	1.481	0.014	0.064	0.031	0.038	0.023
n3	0.936	31.559	31.832	0.973	0.005	0.025	0.095	0.037	0.033
Mean	1	33.8213	32.7587	1.21633	0.00933333	0.0386667	0.0566667	0.039	0.024
SEM	0.0344287	1.14135	0.856648	0.147034	0.00260342	0.0126798	0.0195306	0.00152753	0.00493288
	Figure 5C
	Jurkat	Fibroblasts	SH-SY5Y	PBMC
n1	0.54	0.074	0.35	0
n2	1.46	0.065	0.31
n3	1	0.19	0.43
n4			0.32
Mean	1	0.109667	0.3525
SEM	0.265581	0.0402506	0.0271953
	Figure 5D
	Jurkat UT	Jurkat CCCP	Fib UT	Fib CCCP	SH-SY5Y UT	SH-SY5Y CCCP	PBMC UT	PBMC CCCP
	1	0.6	1	0.76	1	0.49	1	0.89
	1	0.88	1	0.48	1	0.51	1	0.93
	1	0.84	1	0.49	1	0.59	1	0.61
	1	0.41			1	0.72
Mean	1	0.6825	1	0.576667	1	0.5775	1	0.81
SEM	0	0.109877	0	0.0917121	0	0.0521816	0	0.100664

## Sheet: Sheet2
	Figure 4A
	Jurkat	Fib C1	Fib C2	SH-SY5Y	PBMC C5	PBMC C6	PBMC C7	PBMC C8	PBMC C9
	0.86	10.52	8.4	17.24	0.32	0.9	2.8	0.34	1.79
	1.08	14.48	9.92	12.29		2.96	0.62	0.93	0.3
	1.06	10.46	12.28	8.27		0.52	2.51	2.66
Mean	1	11.82	10.2	12.6	0.32	1.46	1.97667	1.31	1.045
SEM	0.0702377	1.33011	1.12878	2.59405		0.75798	0.68348	0.696156	0.745
	Figure 4B
	Jurkat	Fibroblasts	PBMC	SH-SY5Y
	0.59	0.48	0.72	22.3
	0.83	0.77	0.74	24.71
	1.58	0.31	1.02	22.23
			0.51
			0.95
			0.28
			0.54
			0.35
			0.24
mean	1	0.52	0.594444	23.08
SEM	0.298161	0.134288	0.0941941	0.81525
	Figure 5A
	Jurkat	Fib C1	Fib C2	SH-SY5Y	PBMC C5	PBMC C6	PBMC C7	PBMC C8	PBMC C9
	1.01	35.216	34.47	1.195	0.009	0.027	0.044	0.042	0.016
	1.054	34.689	31.974	1.481	0.014	0.064	0.031	0.038	0.023
	0.936	31.559	31.832	0.973	0.005	0.025	0.095	0.037	0.033
Mean	1	33.8213	32.7587	1.21633	0.00933333	0.0386667	0.0566667	0.039	0.024
SEM	0.0344287	1.14135	0.856648	0.147034	0.00260342	0.0126798	0.0195306	0.00152753	0.00493288
	Figure 5C
	Jurkat	Fibroblasts	SH-SY5Y	PBMC
	0.54	0.074	0.35	0
	1.46	0.065	0.31
	1	0.19	0.43
			0.32
Mean	1	0.109667	0.3525
SEM	0.265581	0.0402506	0.0271953
	Figure 5D
	Jurkat UT	Jurkat CCCP	Fib UT	Fib CCCP	SH-SY5Y UT	SH-SY5Y CCCP	PBMC UT	PBMC CCCP
	1	0.6	1	0.76	1	0.49	1	0.89
	1	0.88	1	0.48	1	0.51	1	0.93
	1	0.84	1	0.49	1	0.59	1	0.61
	1	0.41			1	0.72
Mean	1	0.6825	1	0.576667	1	0.5775	1	0.81
SEM	0	0.109877	0	0.0917121	0	0.0521816	0	0.100664
